# Supplementary material for: Clozapine generates obsessive compulsive disorder-like behavior in mice
Source: Mol Brain. 2020 May 29;13:84. doi: 10.1186/s13041-020-00621-5 (PMC7257162; doi:10.1186/s13041-020-00621-5)
Supplement: Supplementary file 3 — Additional file 3. Sapap3-/- mice. [file 13041_2020_621_MOESM3_ESM.xlsx]

## Sheet: Grooming behavior
Figure 1B		Animal_ID	% Grooming time (in 2 hrs)				Grooming bouts (n)
			15wk	20wk	30wk	40wk	15wk	20wk	30wk	40wk
Wild-type	Placebo (n=8)	#101	3.49167	4.50833	2.98333	2.1	25	33	23	20
		#102	3.43333	2.93333	2.58333	2.99167	20	18	24	21
		#103	3.65	6.75833	10.2083	6.25	25	46	63	53
		#104	3.375	3.56667	4.45833	3.34167	25	22	33	26
		#105	3.675	3.45	4.41667	2.74167	34	23	32	22
		#106	2.73333	3.5	2.63333	3.69167	20	24	23	28
		#107	5.01667	4.58333	4.2	6.325	35	34	32	33
		#108	6.025	5.43333	2.55	14.45	52	34	17	41
	Clozapine (n=10)	#201	7.90833	5.25	3.66667	5.99167	36	35	21	26
		#202	3.35833	4.56667	7.60833	10.0833	26	33	35	40
		#203	3.54167	4.46667	3.7	15.425	28	33	33	99
		#204	5.29167	1.85	10.2583	7.04167	33	10	53	39
		#205	7.09167	7.96667	12.825	18.7583	29	43	31	53
		#206	4.36667	1.75833	8.74167	3.74167	30	17	50	38
		#207	3.65833	7.61667	12.5	4.525	26	35	67	41
		#208	3.53333	3.36667	11.275	6.81667	20	30	81	65
		#209	4.19167	11.725	14.25	15.4583	33	42	38	44
		#210	3.35833	5.90833	6.95	16.2667	21	28	52	51
Figure 1C		Animal_ID	% Grooming time (in 2 hrs)				Grooming bouts (n)
			15wk	20wk	30wk	40wk	15wk	20wk	30wk	40wk
Sapap3 +/-	Placebo (n=7)	#301	5.01667	4.48333	7.14167	6.08333	39	28	50	46
		#302	2.85	2.86667	2.525	4.28333	24	16	16	31
		#303	5.35	4.24167	11.7833	6.23333	42	31	62	46
		#304	4.39167	4.31667	13.3917	5.98333	31	37	69	43
		#305	3.75	4.6	7.04167	4.28333	34	35	46	31
		#306	5.2	6.21667	2.93333	4.24167	34	34	27	33
		#307	7.8	5.03333	5.26667	7.08333	50	25	38	56
	Clozapine (n=7)	#401	4.26667	5.275	7.625	11.3167	31	21	44	65
		#402	6.15833	6.91667	15.4667	11.2	34	51	94	62
		#403	5.99167	9.475	9.35	12.025	45	42	55	66
		#404	3.71667	14.6583	16.0917	9.54167	23	42	66	67
		#405	3.55	5	16.775	11.0583	35	35	54	92
		#406	4.4	6.8	8.40833	7.58333	32	55	77	66
		#407	4.41667	8.66667	11.8417	6.825	33	73	96	49
Figure 1D		Animal_ID	% Grooming time (in 2 hrs)
Vehicle	Placebo (n=4)	#501	6.66667
		#502	7.06667
		#503	5.28333
		#504	8.44167
	Clozapine (n=4)	#601	17.7583
		#602	16.1083
		#603	12.6917
		#604	9.49167
Fluoxetine	Placebo (n=4)	#701	4.48333
		#702	5.175
		#703	7.93333
		#704	5.24167
	Clozapine (n=4)	#801	5.25
		#802	6.03333
		#803	5.04167
		#804	8.44167

## Sheet: Body weight
Figure S1.B_Body weight (g)		Animal_ID	Body Weight (g)
			15wk	16wk	17wk	18wk	19wk	20wk	21wk	22wk	23wk	24wk	25wk	26wk	27wk	28wk	29wk	30wk	31wk	32wk	33wk	34wk	35wk	36wk	37wk	38wk	39wk	40wk
Wild-type	Placebo (n=5)	#101	30.6	30.3	30.4	31.2	31.5	31.6	32.6	31.4	32	32	32.2	32.5	32.8	32	32.7	32.6	33	33.2	33	32.9	33.7	33.4	31.6	32.4	33.9	33.4
		#102	28.9	29.4	28.9	29.4	29.8	30	30.5	29.8	30.9	31.3	31.1	29.9	31.7	30.7	30.7	31.6	31.6	31.7	31.1	32.2	31.8	31.5	29.5	30.2	31.7	31.9
		#103	27.9	29.6	29.9	30.5	30.7	30.7	31.6	31.3	31.3	32.3	33	32.3	33.9	33.2	33.7	32.5	33.9	34.6	33.8	35	34.9	34.4	33.8	34.1	35.8	35.5
		#104	26.9	27.4	27.4	27.4	28.1	28.1	28.8	29.8	28.7	29.2	29.6	28.9	29.6	29.8	31	31.5	31.1	31.3	30.8	30.5	29.7	30.5	31.9	31.2	32.2	32.1
		#105	31	31.3	31.7	31.8	32.4	33.1	33.7	33.7	33.6	33.8	34.3	33.8	34.2	34	34.9	35.1	35.3	35.5	35.3	34.7	34.9	34.6	35.1	35.1	35.1	35.4
	Clozapine (n=6)	#201	31.6	31.6	32.3	32.1	32.5	32.6	33.6	31.2	33.6	34	33.5	34.2	34.7	34.1	34.6	34.4	34.9	35.4	35	35.4	35.8	36.2	34.8	35.6	36.1	36.4
		#202	27.8	28.3	28.3	28.9	29.3	28.5	30.1	30.3	30.2	29.6	30.8	30.7	31.3	31.2	31.5	31.6	32	32.4	32.6	33	31.7	32.6	34.1	33	34.2	33.7
		#203	28	28.2	28.9	29.5	30.5	29.4	29.1	29.1	29.8	29.2	29.9	30	31.4	28.6	29.1	30.1	29.1	30.9	31.8	31.1	30.4	30.8	31.4	30.8	30.9	31.5
		#204	28.4	28.3	27.6	28.5	28	27.9	27.7	28.3	28	29.5	29.6	29	29.2	28.9	28.9	28.8	29.9	30.5	30	30.3	27.9	29.4	30.7	30.3	30.4	30.5
		#205	29.4	29.9	30	30.4	31.3	31	31.2	31.6	31.8	31.6	32.8	31.8	33.3	32.8	33.9	33.7	34.4	35	34.3	34.4	32.6	33.5	34.3	34.5	34.4	35.4
		#206	27.5	28.8	29.1	29.6	29.7	29.3	30.3	30.6	30.8	30.8	31.7	31.8	31.2	32.2	31.7	31.7	32.1	32.5	32.6	33	32.6	33.6	32.9	32.7	32.5	33.4
Sapap3 +/-	Placebo (n=5)	#301	26.3	26.7	27	27.7	27.3	27.3	28.7	28.6	28.8	30.1	29.9	30.1	29.8	29.4	30.1	30.6	31.5	31.4	31.6	31.6	31.3	31.2	30.7	31.5	32.6	32.6
		#302	29.9	30.2	30.5	30.5	30.6	31.4	31.4	32.9	31.6	32.4	32.1	32.6	32.5	32.5	33.1	34.1	33.1	33	33.3	33	33	33.3	33.5	32.6	33.4	33.7
		#303	28.3	28.5	28.8	29.4	30.1	30.1	30.5	30.4	31.8	31.6	31.1	31.9	32	32.3	33	34	32.1	33.4	33.4	34	32.2	33.4	34.1	34.5	34.6	34.8
		#304	24.4	24.8	24.8	25.1	25.3	25.4	25.2	25.8	26.6	26.8	26.7	25.5	26.1	26.3	26.9	27.4	26.4	26.5	26.8	26.7	25.6	26.5	27.3	26.2	26	25.6
		#305	31.1	31.6	32.4	32.3	33	33.2	33.7	34.1	33.5	33.9	34.7	34.2	35.2	35.3	35.2	35.1	35.9	36.7	36.7	36.7	37.6	37.3	38.2	37.9	38	37.9
	Clozapine (n=5)	#401	28.3	28.5	28	28.7	28.8	29.3	30.4	28.7	30.5	29.8	30	30.6	30.7	29.9	32.7	31	31.9	31.9	31.4	32.8	32.1	32.6	32.1	32	32.2	31.8
		#402	26.7	27.2	27.9	28.2	28.1	28.4	29.2	29.3	29.3	30.2	30.2	29.7	31	30.7	31.9	31	30.4	31.2	31	31.2	30.6	31	30.1	30.9	31.5	31.8
		#403	27.3	28	28.7	28.6	28.6	28.8	29.2	26.4	29.3	30.3	29.8	30.9	31	30.6	31.3	29.7	31	31	30.9	32	31.8	31.3	30.3	31.5	32.2	31.2
		#404	28.1	28.6	28.2	28.4	29	28.7	29.5	29.8	29.7	30	30.7	29.9	31.5	30.4	30.8	31.3	31.5	31.6	31.9	31.2	31.4	31.4	31.7	31.2	32.8	32.7
		#405	27	28	28.8	28.9	28.3	27.9	28.8	29	29.7	30	29.9	30.4	30.4	31.2	30.9	31.2	31.8	31.9	32.1	32.6	32.8	34	32.4	32.7	33	35.3

## Sheet: Blood clozapine concentration
Figure S1.A Plasma drug concentration (ng/ml)		Animal_ID	Conc. (ng/ml)
Wild-type	Placebo (n=4)	#901	0
		#902	0
		#903	0
		#904	0
	Clozapine (n=4)	#111	16.1
		#112	27.3
		#113	41.2
		#114	32.3
